# Supplementary material for: Implementation of Lean Management Tools Using an Example of Analysis of Prolonged Stays of Patients in a Multi-Specialist Hospital in Poland
Source: Int J Environ Res Public Health. 2023 Jan 7;20(2):1067. doi: 10.3390/ijerph20021067 (PMC9858728; doi:10.3390/ijerph20021067)
Supplement: Supplementary file 1 [file ijerph-20-01067-s001.zip]

Archive with 1 entries (1 files):
- ijerph-2112111-supplementary.pdf
